# Supplementary material for: Identification and characterization of a bacterial glutamic peptidase
Source: BMC Biochem. 2010 Dec 1;11:47. doi: 10.1186/1471-2091-11-47 (PMC3009609; doi:10.1186/1471-2091-11-47)
Supplement: Additional file 1 — Glutamic peptidases from MEROPS family G1. A schematic overview of all glutamic peptidases including accession numbers. [file 1471-2091-11-47-S1.XLS]

## Sheet: Sheet1
	Kingdom	Order	Species	Abbreviated	Accession number	Phylogenetic cluster
	Archaea		Acidilobus saccharovorans	Asa	YP_003816089
	Bacteria		Alicyclobacillus sp. DSM 15716	PepG1	HM011103
	Bacteria		Amycolatopsis mediterranei	Ame	YP_003762485
	Fungi	Eurotiales	Aspergillus clavatus	Acl_1	A1CCC7	C
	Fungi	Eurotiales	Aspergillus clavatus	Acl_2	XP_001272426	B
	Fungi	Eurotiales	Aspergillus flavus	Afl_1	EED48925	C
	Fungi	Eurotiales	Aspergillus flavus	Afl_2	EED48496	B
	Fungi	Eurotiales	Aspergillus flavus	Afl_3	EED45445	B
	Fungi	Eurotiales	Aspergillus fumigates	Afu_1	XP_748619	C
	Fungi	Eurotiales	Aspergillus fumigates	Afu_2	XP_746812	B
	Fungi	Eurotiales	Aspergillus nidulans	Anid_1	EAA62095	C
	Fungi	Eurotiales	Aspergillus nidulans	Anid_2	EAA63345	B
	Fungi	Eurotiales	Aspergillus niger	AGP	P24665	C
	Fungi	Eurotiales	Aspergillus niger	Anig_1	XP_001397291	C
	Fungi	Eurotiales	Aspergillus niger	Anig_2	CAK39256	B
	Fungi	Eurotiales	Aspergillus niger	Anig_3	CAK46562	B
	Fungi	Eurotiales	Aspergillus oryzae	Aor_1	XP_001820946	B
	Fungi	Eurotiales	Aspergillus oryzae	Aor_2	BAE66011	B
	Fungi	Eurotiales	Aspergillus terreus	Ate_1	Q0D182	C
	Fungi	Eurotiales	Aspergillus terreus	Ate_2	Q0CCB2	B
	Bacteria		Beijerinckia indica	Bin	ACB95479
	Fungi	Leotiales	Botryotinia fuckeliana	BcACP1	AAZ77775	C
	Fungi	Leotiales	Botryotinia fuckeliana	Bfu_1	EDN33112	B
	Fungi	Leotiales	Botryotinia fuckeliana	Bfu_2	EDN27188	B
	Bacteria		Burkholderia vietnamiensis	Bvi	ABO59772
	Archaea		Caldivirga maquilingensis	Cma	ABW02092
	Bacteria		Catenulispora acidiphila	Cat	YP_003114490
	Fungi	Sordariales	Chaetomium globosum	Cgl_1	EAQ93037	A
	Fungi	Sordariales	Chaetomium globosum	Cgl_2	XP_001226679	A
	Fungi	Sordariales	Chaetomium globosum	Cgl_3	XP_001226766	C
	Bacteria		Clostridium kluyveri	Ckl	BAH07727
	Fungi	Diaporthales	Cryphonectria parasitica	EapB	Q00550	C
	Fungi	Diaporthales	Cryphonectria parasitica	EapC	Q00551	C
	Bacteria		Geobacillus sp. Y412MC10	Geo	YP_003244752
	Fungi	Pezizales	Magnaporthe grisea	Mgr	EDK03084	A
	Fungi	Eurotiales	Neosartorya fischeri	Nfi_1	A1DK80	C
	Fungi	Eurotiales	Neosartorya fischeri	Nfi_2	XP_001262758	B
	Fungi	Eurotiales	Neosartorya fischeri	Nfi_3	XP_001263705	B
	Fungi	Sordariales	Neurospora crassa	Ncr	Q7S6X9	A
	Fungi	Eurotiales	Penicillium chrysogenum	Pch_1	CAP93406	C
	Fungi	Eurotiales	Penicillium chrysogenum	Pch_2	CAP96292	B
	Fungi	Eurotiales	Penicillium marneffei	Pma_1	XP_002147210	C
	Fungi	Eurotiales	Penicillium marneffei	Pma_2	EEA22332	C
	Fungi	Eurotiales	Penicillium marneffei	Pma_3	ABA54607	B
	Fungi	Eurotiales	Penicillium marneffei	Pma_4	XP_002143259	B
	Fungi	Eurotiales	Penicillium marneffei	Pma_5	EEA27279	B
	Fungi	Eurotiales	Penicillium marneffei	Pma_6	XP_002145336	B
	Fungi	Eurotiales	Penicillium marneffei	PMAP-1	EEA28697	C
	Fungi	Dothideales	Phaeosphaeria nodorum	Pno	XP_001795716	A
	Fungi	Sordariales	Podospora anserine	Pan	CAP60224	A
	Fungi	Pleosporales	Pyrenophora tritici-repentis	Ptr	EDU45113	A
	Bacteria		Renibacterium salmoninarum	Rsa_1	ABY24309
	Bacteria		Renibacterium salmoninarum	Rsa_2	ABY21885
	Fungi	Pezizales	Scytalidium lignicolum	SGP	P15369	C
	Fungi	Pezizales	Scytalidium lignicolum	Ssc_1	Q9P8R1	C
	Fungi	Pezizales	Scytalidium lignicolum	Ssc_2	XP_001597842	B
	Fungi	Eurotiales	Talaromyces emersonii	Tem_1	Q8X1C5	B
	Fungi	Eurotiales	Talaromyces emersonii	TGP1	Q8X1C6	C
	Fungi	Eurotiales	Talaromyces stipitatus	Tst_1	EED17347	C
	Fungi	Eurotiales	Talaromyces stipitatus	Tst_2	EED22787	C
	Fungi	Eurotiales	Talaromyces stipitatus	Tst_3	EED15907	C
	Fungi	Eurotiales	Talaromyces stipitatus	Tst_4	EED22078	B
	Fungi	Eurotiales	Talaromyces stipitatus	Tst_5	EED22746	B
	Fungi	Eurotiales	Talaromyces stipitatus	Tst_6	EED19115	B
	Fungi	Eurotiales	Talaromyces stipitatus	Tst_7	EED19719	B
